# Supplementary material for: Reinforced Nafion Membrane with Ultrathin MWCNTs/Ceria Layers for Durable Proton-Exchange Membrane Fuel Cells
Source: Membranes (Basel). 2022 Oct 29;12(11):1073. doi: 10.3390/membranes12111073 (PMC9698217; doi:10.3390/membranes12111073)
Supplement: Supplementary file 1 [file membranes-12-01073-s001.zip]

Archive with 1 entries (1 files):
- membranes-1972867-supplementary.pdf
